# Supplementary material for: Design and Synthesis of New Modified Flexible Purine Bases as Potential Inhibitors of Human PNP
Source: Molecules. 2023 Jan 17;28(3):928. doi: 10.3390/molecules28030928 (PMC9921493; doi:10.3390/molecules28030928)
Supplement: Supplementary file 1 [file molecules-28-00928-s001.zip]

Archive with 1 entries (1 files):
- molecules-2152156-supplementary.pdf
